# Supplementary material for: Spatial and temporal distribution dataset of benthic macroalgae during the 2015-2016 tropical monsoonal cycle in Malaysia
Source: Biodivers Data J. 2022 Jul 26;10:e85676. doi: 10.3897/BDJ.10.e85676 (PMC9848546; doi:10.3897/BDJ.10.e85676)
Supplement: Supplementary material 7 — Taxonomic literature of marine macroalgae found in the eastern coast of Johor, Malaysia [file bdj-10-e85676-s007.csv]

parentNameUsage	acceptedNameUsageID (WoRMS)	scientificName	kingdom	Order	Family	taxonRank
Caulerpa (J.V. Lamouroux, 1809)	urn:lsid:marinespecies.org:taxname:144472	Caulerpa racemosa ((Forsskål) J.Agardh, 1873)	Plantae	Bryopsidales	Caulerpaceae	species
Cladophoropsis (Børgesen, 1905)	urn:lsid:marinespecies.org:taxname:145875	Cladophoropsis membranacea ((Hofman Bang ex C.Agardh) Børgesen, 1905)	Plantae	Cladophorales	Boodleaceae	species
Chaetomorpha (Kützing, 1845)	urn:lsid:marinespecies.org:taxname:145020	Chaetomorpha aerea ((Dillwyn) Kützing, 1849)	Plantae	Cladophorales	Cladophoraceae	species
Chaetomorpha (Kützing, 1845)	urn:lsid:marinespecies.org:taxname:145022	Chaetomorpha crassa ((C.Agardh) Kützing, 1845)	Plantae	Cladophorales	Cladophoraceae	species
Chaetomorpha (Kützing, 1845)	urn:lsid:marinespecies.org:taxname:145026	Chaetomorpha ligustica ((Kützing) Kützing, 1849)	Plantae	Cladophorales	Cladophoraceae	species
Chaetomorpha (Kützing, 1845)	urn:lsid:marinespecies.org:taxname:145027	Chaetomorpha linum ((O.F.Müller) Kützing, 1845)	Plantae	Cladophorales	Cladophoraceae	species
Chaetomorpha (Kützing, 1845)	urn:lsid:marinespecies.org:taxname:157109	Chaetomorpha minima (Collins & Hervey, 1917)	Plantae	Cladophorales	Cladophoraceae	species
Cladophora (Kützing, 1843)	urn:lsid:marinespecies.org:taxname:494832	Cladophora stimpsonii (Harvey, 1860)	Plantae	Cladophorales	Cladophoraceae	species
Cladophora (Kützing, 1843)	urn:lsid:marinespecies.org:taxname:145070	Cladophora vagabunda ((Linnaeus) Hoek, 1963)	Plantae	Cladophorales	Cladophoraceae	species
Valonia (C.Agardh, 1823)	urn:lsid:marinespecies.org:taxname:145881	Valonia aegagropila (C.Agardh, 1823)	Plantae	Cladophorales	Valoniaceae	species
Acetabularia (J.V.Lamouroux, 1812)	urn:lsid:marinespecies.org:taxname:494795	Acetabularia acetabulum ((Linnaeus) P.C.Silva, 1952)	Plantae	Dasycladales	Polyphysaceae	species
Ulva (Linnaeus, 1753)	urn:lsid:marinespecies.org:taxname:156078	Ulva clathrata ((Roth) C.Agardh, 1811)	Plantae	Ulvales	Ulvaceae	species
Ulva (Linnaeus, 1753)	urn:lsid:marinespecies.org:taxname:234471	Ulva intestinalis (Linnaeus, 1753)	Plantae	Ulvales	Ulvaceae	species
Dictyopteris (J.V.Lamouroux, 1809)	urn:lsid:marinespecies.org:taxname:145358	Dictyopteris delicatula (J.V.Lamouroux, 1809)	Plantae	Dictyotales	Dictyotaceae	species
Canistrocarpus (De Paula & De Clerck, 2006)	urn:lsid:marinespecies.org:taxname:377141	Canistrocarpus cervicornis ((Kützing) De Paula & De Clerck, 2006)	Plantae	Dictyotales	Dictyotaceae	species
Dictyota (J.V.Lamouroux, 1809)	urn:lsid:marinespecies.org:taxname:145376	Dictyota mertensii ((C.Martius) Kützing, 1859)	Plantae	Dictyotales	Dictyotaceae	species
Dictyota (J.V.Lamouroux, 1809)	urn:lsid:marinespecies.org:taxname:145367	Dictyota dichotoma ((Hudson) J.V.Lamouroux, 1809)	Plantae	Dictyotales	Dictyotaceae	species
Padina (Adanson, 1763)	urn:lsid:marinespecies.org:taxname:372010	Padina australis (Hauck, 1887)	Plantae	Dictyotales	Dictyotaceae	species
Padina (Adanson, 1763)	urn:lsid:marinespecies.org:taxname:145382	Padina boergesenii (Allender & Kraft, 1983)	Plantae	Dictyotales	Dictyotaceae	species
Padina (Adanson, 1763)	urn:lsid:marinespecies.org:taxname:220791	Padina minor (Yamada, 1925)	Plantae	Dictyotales	Dictyotaceae	species
Sargassum (C.Agardh, 1820)	urn:lsid:marinespecies.org:taxname:494981	Sargassum oligocystum (Montagne, 1845)	Plantae	Fucales	Sargassaceae	species
Sargassum (C.Agardh, 1820)	urn:lsid:marinespecies.org:taxname:495016	Sargassum paniculatum (J. Agardh, 1848)	Plantae	Fucales	Sargassaceae	species
Sargassum (C.Agardh, 1820)	urn:lsid:marinespecies.org:taxname:494865	Sargassum polycystum (C. Agardh, 1824)	Plantae	Fucales	Sargassaceae	species
Sargassum (C.Agardh, 1820)	urn:lsid:marinespecies.org:taxname:555592	Sargassum microcystum (J.Agardh, 1848)	Plantae	Fucales	Sargassaceae	species
Sargassum (C.Agardh, 1820)	urn:lsid:marinespecies.org:taxname:494985	Sargassum tenerrimum (J.Agardh, 1848)	Plantae	Fucales	Sargassaceae	species
Acanthophora (J.V.Lamouroux, 1813)	urn:lsid:marinespecies.org:taxname:146357	Acanthophora muscoides ((Linnaeus) Bory de Saint-Vincent, 1828)	Plantae	Ceramiales	Rhodomelaceae	species
Acanthophora (J.V.Lamouroux, 1813)	urn:lsid:marinespecies.org:taxname:211768	Acanthophora spicifera ((M.Vahl) Børgesen, 1910)	Plantae	Ceramiales	Rhodomelaceae	species
Polysiphonia (Greville, 1823)	urn:lsid:marinespecies.org:taxname:214250	Polysiphonia coacta (C.K.Tseng, 1944)	Plantae	Ceramiales	Rhodomelaceae	species
Amphiroa (J.V.Lamouroux, 1812)	urn:lsid:marinespecies.org:taxname:145099	Amphiroa fragilissima ((Linnaeus) J.V.Lamouroux, 1816)	Plantae	Corallinales	Lithophyllaceae	species
Jania (J.V.Lamouroux, 1812)	urn:lsid:marinespecies.org:taxname:145123	Jania adhaerens (J.V.Lamouroux, 1816)	Plantae	Corallinales	Corallinaceae	species
Pterocladiella (B.Santelices & Hommersand, 1997)	urn:lsid:marinespecies.org:taxname:374578	Pterocladiella caloglossoides ((M.Howe) Santelices, 1998)	Plantae	Gelidiales	Pterocladiaceae	species
Chondrus (Stackhouse, 1797)	urn:lsid:marinespecies.org:taxname:145625	Chondrus crispus (Stackhouse, 1797)	Plantae	Gigartinales	Gigartinaceae	species
Hypnea (J.V.Lamouroux, 1813)	urn:lsid:marinespecies.org:taxname:220819	Hypnea cervicornis (J.Agardh, 1851)	Plantae	Gigartinales	Cystocloniaceae	species
Hypnea (J.V.Lamouroux, 1813)	urn:lsid:marinespecies.org:taxname:145635	Hypnea spinella ((C.Agardh) Kützing, 1847)	Plantae	Gigartinales	Cystocloniaceae	species
Gracilaria (Greville, 1830)	urn:lsid:marinespecies.org:taxname:145691	Gracilaria arcuata (Zanardini, 1858)	Plantae	Gracilariales	Gracilariaceae	species
Gracilaria (Greville, 1830)	urn:lsid:marinespecies.org:taxname:145693	Gracilaria bursa-pastoris ((S.G.Gmelin) P.C.Silva, 1952)	Plantae	Gracilariales	Gracilariaceae	species
Crassiphycus (Guiry, J.N.Norris, Fredericq & Gurgel, 2018)	urn:lsid:marinespecies.org:taxname:1327614	Crassiphycus changii ((B.-M.Xia & I.A.Abbott) Gurgel, J.N.Norris & Fredericq, 2018)	Plantae	Gracilariales	Gracilariaceae	species
Gracilaria (Greville, 1830)	urn:lsid:marinespecies.org:taxname:371184	Gracilaria coronopifolia (J.Agardh, 1852)	Plantae	Gracilariales	Gracilariaceae	species
Gracilaria (Greville, 1830)	urn:lsid:marinespecies.org:taxname:211549	Gracilaria salicornia ((C.Agardh) E.Y.Dawson, 1954)	Plantae	Gracilariales	Gracilariaceae	species
Galaxaura (J.V.Lamouroux, 1812)	urn:lsid:marinespecies.org:taxname:145739	Galaxaura rugosa ((J.Ellis & Solander) J.V.Lamouroux, 1816)	Plantae	Nemaliales	Galaxauraceae	species
Ceratodictyon (Zanardini, 1878)	urn:lsid:marinespecies.org:taxname:497319	Ceratodictyon intricatum ((C.Agardh) R.E.Norris, 1987)	Plantae	Rhodymeniales	Lomentariaceae	species
